# Supplementary material for: Management and research efforts are failing dolphins, porpoises, and other toothed whales
Source: Sci Rep. 2024 Mar 25;14:7077. doi: 10.1038/s41598-024-57811-7 (PMC10963780; doi:10.1038/s41598-024-57811-7)
Supplement: Supplementary file 1 — Supplementary Information 1. [file 41598_2024_57811_MOESM1_ESM.xlsx]

## Sheet: Sheet1
Management and research efforts are failing dolphins, porpoises and other toothed whales
Andrew J. Temple1*, Ute Langner1, Michael L. Berumen1
1Red Sea Research Center, King Abdullah University of Science and Technology, Thuwal, Saudi Arabia.
*Corresponding author. Email: andrew.j.l.temple@gmail.com or andrew.temple@kaust.edu.sa
Supplementary Table 1. Small cetacean extinction risk and predictors
Species	common_name	depth	MaxLengthTL	IUCN_cat	IUCN_index	n_country	coast_length	fmi	ssf	industrial	plastic	rigs	WW_untreated	cp_density	rec_density
Berardius arnuxii	Arnoux's Beaked Whale	8.2943	6.88346	LC	1	2.19722	64752	4.3171	3.39553	4.06928	0.551268	0.00132109	0.224296	2.45103	0.0129189
Berardius bairdii	Baird's Beaked Whale	8.2943	7.1554	LC	1	1.94591	301151	4.27182	2.84303	4.09594	0.0292701	0.000146726	0.115066	3.42275	0.0391449
Berardius minimus	Sato's Beaked Whale	8.2943	7.02865	NT	0.8	1.38629	87328	4.25434	3.5811	5.11343	0.0535946	0.000126412	0.292606	3.61335	0.0663696
Cephalorhynchus commersonii	Commerson's Dolphin	5.3033	5.17048	LC	1	1.79176	23001	4.27216	4.29335	4.92856	1.10615	0.00284062	0.524639	3.25011	0.0171988
Cephalorhynchus eutropia	Chilean Dolphin	4.61512	5.14166	NT	0.8	1.09861	11424	4.2996	4.61	5.17403	0.329533	0.0046809	0.219337	1.28761	0.00484643
Cephalorhynchus heavisidii	Heaviside's Dolphin	5.3033	5.14166	NT	0.8	1.38629	5970	4.06646	3.75998	5.51269	0.620018	0.000626269	0.334128	4.63641	0.0294466
Cephalorhynchus hectori	Hector's Dolphin	4.61512	5.15138	EN	0.4	0.693147	15134	4.45539	2.42491	3.161	0.00448313	8.7217e-05	0.0132904	0.240828	0.00382511
Delphinapterus leucas	Beluga Whale	6.8638	6.31173	LC	1	2.83321	453606	4.37038	2.21983	3.89558	0.0144083	9.36894e-05	0.0736934	5.57546	0.958401
Delphinus delphis	Short-beaked Common Dolphin	5.3033	5.56452	LC	1	4.55388	713648	4.16347	3.56669	4.5887	0.583355	0.00113514	0.194866	6.24418	1.15995
Feresa attenuata	Pygmy Killer Whale	8.2943	5.56452	LC	1	4.55388	316390	4.13397	4.33154	5.13201	1.37839	0.00159647	0.363734	6.24881	1.42787
Globicephala macrorhynchus	Short-finned Pilot Whale	8.2943	6.4151	LC	1	4.72739	587406	4.14461	3.81521	4.68525	0.952864	0.000986685	0.22126	5.56196	0.953889
Globicephala melas	Long-finned Pilot Whale	8.2943	6.50877	LC	1	3.52636	476054	4.28705	2.66746	3.92415	0.12258	0.000366824	0.0941508	5.94918	1.26204
Grampus griseus	Risso's Dolphin	8.2943	5.9428	LC	1	4.55388	709882	4.18039	3.49629	4.50246	0.745281	0.00101291	0.187214	6.06408	1.23788
Hyperoodon ampullatus	Northern Bottlenose Whale	8.2943	6.88857	NT	0.8	2.83321	392958	4.37857	1.73961	3.53934	0.0114293	8.09468e-05	0.0693317	5.83318	1.166
Hyperoodon planifrons	Southern Bottlenose Whale	8.2943	6.66057	LC	1	2.19722	64752	4.3171	3.39553	4.06928	0.551268	0.00132109	0.224296	2.45103	0.0129189
Indopacetus pacificus	Indo-pacific Beaked Whale	8.2943	6.46833	LC	1	2.99573	214403	4.18515	4.00296	4.95581	1.31269	0.000605498	0.321192	4.34236	0.0685136
Inia geoffrensis	Amazon River Dolphin	3.04452	5.63835	EN	0.4	1.79176	17150	4.12936	4.92885	5.68866	1.29737	0.00382823	0.629797	5.30441	0.201549
Kogia breviceps	Pygmy Sperm Whale	8.2943	5.83188	LC	1	4.78749	570542	4.17012	3.81768	4.65003	0.97459	0.000934779	0.225909	6.08777	1.31118
Kogia sima	Dwarf Sperm Whale	8.2943	5.60212	LC	1	4.72739	555396	4.15196	3.83824	4.64296	0.990894	0.000949735	0.229185	5.58084	0.849248
Lagenodelphis hosei	Fraser's Dolphin	5.3033	5.60212	LC	1	3.8712	264815	4.19187	3.98028	4.99181	1.29007	0.00108013	0.329188	5.30336	0.689022
Lagenorhynchus acutus	Atlantic White-sided Dolphin	5.3033	5.63835	LC	1	2.83321	428222	4.35723	2.00327	3.87719	0.0114354	9.07197e-05	0.0726175	5.60805	0.972687
Lagenorhynchus albirostris	White-beaked Dolphin	5.3033	5.77144	LC	1	3.17805	436734	4.37511	2.00461	3.9134	0.0116462	0.000107062	0.0740557	6.24959	1.23957
Lagenorhynchus australis	Peale's Dolphin	4.61512	5.3799	LC	1	1.38629	12712	4.30878	4.50429	5.11118	0.300675	0.00420762	0.19918	1.2281	0.00542813
Lagenorhynchus cruciger	Hourglass Dolphin	5.3033	5.21494	LC	1	1.94591	56601	4.34287	3.22457	4.05516	0.144893	0.0013039	0.0890939	1.62625	0.00760725
Lagenorhynchus obliquidens	Pacific White-sided Dolphin	5.3033	5.52545	LC	1	2.19722	317217	4.25924	3.23016	4.56916	0.225357	0.000244409	0.201091	3.98851	0.0411543
Lagenorhynchus obscurus	Dusky Dolphin	5.3033	5.35186	LC	1	2.3979	62367	4.25385	3.91071	4.86963	0.147968	0.00128735	0.0914196	2.80104	0.0120665
Lipotes vexillifer	Baji	3.04452	5.56452	CR	0.2	0.693147	14500	4.12423	5.26111	6.70245	1.77093	0.0022719	1.17602	5.89182	0.0485445
Lissodelphis borealis	Northern Right Whale Dolphin	4.61512	5.73979	LC	1	1.79176	298738	4.26863	2.77034	4.03561	0.0282445	0.000147911	0.114424	2.69429	0.0360639
Lissodelphis peronii	Southern Right Whale Dolphin	6.90876	5.70711	LC	1	2.56495	71388	4.25768	3.94428	4.76299	0.534374	0.00124579	0.212579	2.93724	0.0162653
Mesoplodon bidens	Sowerby's Beaked Whale	8.2943	6.31173	LC	1	2.83321	368922	4.36836	1.9623	3.57467	0.109112	0.000119693	0.101604	5.96805	1.28769
Mesoplodon bowdoini	Andrew's Beaked Whale	8.2943	6.15486	DD	1	1.94591	48208	4.33152	2.00752	3.60027	0.103091	0.00149801	0.0610618	1.36244	0.0115834
Mesoplodon carlhubbsi	Hubbs' Beaked Whale	8.2943	6.27476	DD	0.8	1.38629	251755	4.33292	2.29753	3.45835	0.0177323	6.63341e-06	0.104288	2.54354	0.0275705
Mesoplodon densirostris	Blainville's Beaked Whale	8.2943	6.15486	LC	1	4.18965	516256	4.16446	3.66761	4.57763	0.969529	0.000716926	0.217354	4.97461	0.472953
Mesoplodon eueu	Ramari's Beaked Whale	8.2943	NA	DD	1	2.07944	58858	4.25318	2.97729	3.35787	0.572546	0.000552533	0.208486	2.8014	0.0137743
Mesoplodon europaeus	Gervais' Beaked Whale	8.2943	6.25575	LC	1	2.83321	68193	4.24404	3.72511	4.71608	0.534777	0.000409929	0.441749	6.71103	2.23506
Mesoplodon ginkgodens	Ginkgo-toothed Beaked Whale	8.2943	6.19644	DD	0.8	1.60944	53478	4.28648	3.78462	5.03912	0.105209	0.00015594	0.411827	4.6853	0.119057
Mesoplodon grayi	Gray's Beaked Whale	8.2943	6.32972	LC	1	2.56495	69833	4.27498	3.90451	4.83057	0.524468	0.00129268	0.216015	5.40535	1.18082
Mesoplodon hectori	Hector's Beaked Whale	8.2943	6.08904	DD	1	2.19722	64752	4.3171	3.39553	4.06928	0.551268	0.00132109	0.224296	2.45103	0.0129189
Mesoplodon hotaula	Deraniyagala's Beaked Whale	8.2943	6.2249	DD	0.8	1.79176	39907	4.17706	3.61008	3.55357	2.31963	2.58097e-05	0.028413	3.94255	0.0596379
Mesoplodon layardii	Strap-toothed Whale	8.2943	6.43133	LC	1	2.3979	68254	4.26694	3.53552	4.33441	0.551018	0.00127208	0.22274	2.89846	0.0146568
Mesoplodon mirus	True's Beaked Whale	8.2943	6.21661	LC	1	2.07944	246065	4.35258	1.93218	3.481	0.0162571	4.21831e-05	0.104933	5.06864	0.791931
Mesoplodon perrini	Perrin's Beaked Whale	8.2943	6.2249	EN	0.4	0.693147	19924	4.2981	3.98206	5.30756	0.115125	0	0.740143	3.28474	0.23072
Mesoplodon peruvianus	Pygmy Beaked Whale	8.2943	5.9162	LC	1	2.63906	64902	4.21623	4.40545	5.21237	0.333565	0.00103533	0.393866	4.6339	0.352881
Mesoplodon stejnegeri	Stejneger's Beaked Whale	8.2943	6.27476	NT	0.8	1.79176	291821	4.28146	2.57864	4.04308	0.0184464	3.78307e-05	0.10544	3.37044	0.0279582
Mesoplodon traversii	Spade-toothed Whale	8.2943	6.2249	DD	0.8	1.09861	21569	4.42527	4.02651	4.1081	0.01792	0.000130735	0.0176002	0.871394	0.00413581
Monodon monoceros	Narwhal	7.31389	6.15486	LC	1	2.30259	407264	4.3518	1.94223	3.74005	0.0105491	9.61983e-05	0.0704277	4.68071	0.613793
Neophocaena asiaeorientalis	Narrow-ridged Finless Porpoise	5.3033	5.42935	EN	0.4	1.60944	48230	4.27026	4.50859	5.85031	0.925496	0.000725841	0.581219	5.73544	0.0602428
Neophocaena phocaenoides	Indo-Pacific Finless Porpoise	3.93183	5.42935	VU	0.6	3.04452	98978	4.13481	4.73499	5.70003	1.65375	0.004137	0.584112	6.44853	0.766114
Orcaella brevirostris	Irrawaddy Dolphin	3.93183	5.6204	EN	0.4	2.48491	112650	4.16008	4.26774	5.0388	1.96604	0.00132163	0.282293	5.06684	0.633077
Orcaella heinsohni	Australian Snubfin Dolphin	3.04452	5.60212	VU	0.6	0.693147	25957	4.47369	0.692064	1.99862	0.00123205	0.000725938	0.00584412	1.20996	0.0087855
Orcinus orca	Killer Whale	5.3033	6.88857	DD	1	4.77068	746934	4.16658	3.58457	4.5404	0.819146	0.000805797	0.182571	5.80937	1.10025
Peponocephala electra	Melon-headed Whale	8.2943	5.6204	LC	1	4.55388	291088	4.15025	4.24482	4.9078	1.35516	0.00143733	0.296753	5.99187	1.24361
Phocoena dioptrica	Spectacled Porpoise	5.3033	5.44242	LC	1	2.07944	61954	4.33639	3.41295	3.9384	0.530516	0.00137943	0.205885	2.29205	0.0122877
Phocoena phocoena	Harbor Porpoise	5.3033	5.3033	LC	1	3.58352	499452	4.30275	2.89845	4.43227	0.175989	0.000269699	0.140112	6.40002	1.1263
Phocoena sinus	Vaquita	3.93183	5.01728	CR	0.2	0.693147	9330	4.22215	4.95527	5.05548	0.319486	0.00354676	0.377173	4.37599	0.337726
Phocoena spinipinnis	Burmeister's Porpoise	4.61512	5.3033	NT	0.8	1.79176	21989	4.23274	4.96204	5.69343	1.09157	0.00309584	0.499714	3.52481	0.0272204
Phocoenoides dalli	Dall's Porpoise	5.3033	5.4848	LC	1	1.94591	301151	4.27182	2.84303	4.09594	0.0292701	0.000146726	0.115066	3.42275	0.0391449
Platanista gangetica	Ganges River Dolphin	3.04452	5.56452	EN	0.4	1.09861	7580	4.09	5.47297	6.16881	3.04171	0.0135594	1.11812	5.75525	0.109032
Platanista minor	Indus River Dolphin	3.04452	NA	EN	0.4	1.09861	8046	4.04323	5.23471	6.14119	2.82329	0.0151653	1.25842	5.89504	0.152708
Pontoporia blainvillei	Franciscana	3.58352	5.18178	VU	0.6	1.38629	13140	4.22225	3.85111	4.79341	1.45101	0.00484744	0.711559	3.58226	0.0324834
Pseudorca crassidens	False Killer Whale	7.31389	6.3986	NT	0.8	4.82831	688028	4.16415	3.64398	4.49952	0.863819	0.00106301	0.20025	6.13134	1.39059
Sotalia fluviatilis	Tucuxi	3.04452	5.35186	EN	0.4	1.60944	15350	4.176	4.91272	5.7916	1.27576	0.00279804	0.626877	4.83005	0.132754
Sotalia guianensis	Guiana Dolphin	3.93183	5.35186	NT	0.8	2.48491	19678	4.1593	3.86629	4.066	1.40216	0.00318478	0.58244	6.32959	0.608729
Sousa chinensis	Indo-Pacific Humpback Dolphin	3.43399	5.77144	VU	0.6	2.63906	128716	4.16962	4.4379	5.4474	1.93574	0.00141553	0.437653	5.29916	0.578449
Sousa plumbea	Indian Ocean Humpback Dolphin	3.2581	5.70711	EN	0.4	3.17805	38754	4.05046	4.59327	4.86631	1.60724	0.0107469	0.610274	7.45952	0.90007
Sousa sahulensis	Australian Humpback Dolphin	3.71357	5.70711	VU	0.6	1.09861	31109	4.24728	1.10526	1.85105	0.0947285	0.000623419	0.00706266	2.30104	0.0179652
Sousa teuszii	Atlantic Humpback Dolphin	3.43399	5.63835	CR	0.2	2.63906	6660	4.00511	6.07342	5.67815	1.96509	0.00333827	0.415743	7.91479	0.301332
Stenella attenuata	Pantropical Spotted Dolphin	5.3033	5.56452	LC	1	4.49981	325312	4.14471	4.19721	5.02858	1.33969	0.00179503	0.359865	5.72056	0.875446
Stenella clymene	Clymene Dolphin	5.3033	5.3033	LC	1	3.55535	54706	4.09669	4.77606	5.04977	1.08851	0.00165585	0.5824	6.57924	1.49483
Stenella coeruleoalba	Striped Dolphin	6.90876	5.56452	LC	1	4.80402	669861	4.15943	3.64119	4.56508	0.879091	0.00106726	0.205371	6.21494	1.7512
Stenella frontalis	Atlantic Spotted Dolphin	5.3033	5.44242	LC	1	3.80666	75934.5	4.15521	4.40624	5.09914	0.805195	0.00134407	0.473656	6.83583	1.97011
Stenella longirostris	Spinner Dolphin	8.2943	5.4848	LC	1	4.5326	325710	4.14535	4.24008	5.03291	1.32561	0.00205622	0.359487	6.08522	1.04457
Steno bredanensis	Rough-toothed Dolphin	5.3033	5.63835	LC	1	4.7185	346224	4.13584	4.28214	5.059	1.31372	0.00165916	0.338238	6.41893	1.49721
Tasmacetus shepherdi	Shepherd's Beaked Whale	8.2943	6.55251	DD	NA	1.94591	55493	4.33677	3.24362	4.04695	0.147583	0.00132991	0.0907944	1.70437	0.00895997
Tursiops aduncus	Indo-Pacific Bottlenose Dolphin	4.61512	5.9428	NT	0.8	3.73767	219291	4.11572	4.16963	4.957	1.50449	0.00234691	0.344203	6.159	0.751498
Tursiops truncatus	Common Bottlenose Dolphin	5.3033	5.9428	LC	1	4.93447	744177	4.17009	3.58834	4.56877	0.831453	0.000993343	0.194072	6.41687	1.74933
Ziphius cavirostris	Cuvier's Beaked Whale	8.2943	6.62141	LC	1	4.81218	729442	4.16803	3.61868	4.55354	0.841007	0.000913884	0.18989	6.06742	1.42602
